# Supplementary material for: Increased minimum alveolar concentration-awake of Sevoflurane in women of breast surgery with sleep disorders
Source: BMC Anesthesiol. 2020 Jan 20;20:17. doi: 10.1186/s12871-020-0931-3 (PMC6970294; doi:10.1186/s12871-020-0931-3)
Supplement: Supplementary file 1 — Additional file 1. Experimental data. [file 12871_2020_931_MOESM1_ESM.xlsx]

## Sheet: Sheet1
1	47	163	62	400	28	4.7	70.12	0	1
1	51	160	63	360	17.6	4.6	100.26	1	0.8
1	56	159	53	500	23	5.3	67.2	0	1
1	50	162	58	450	19	3.8	63.38	0	0.8
1	55	170	75	300	29.8	4.6	96.34	1	0.6
1	47	165	70	500	27.5	5.5	40.57	0	0.8
1	51	162	60	400	22.4	4.8	80.26	1	0.6
1	54	160	50	360	27	4.3	105.12	1	0.8
1	53	167	82	500	26.3	5.7	62.32	0	1
1	46	166	66	410	23.5	4.2	49.11	0	0.8
1	49	164	68	300	25.6	4	77.37	1	0.6
1	55	160	61	400	27.8	4.3	100.78	0	0.8
1	52	165	65	400	28.8	4.5	65.13	1	0.6
1	52	165	68	450	26	5.6	67.35	1	0.8
1	49	170	70	360	29.3	4.6	79.25	0	1
1	51	162	52	400	23.3	5.3	58.54	1	0.8
1	50	163	65	410	26	5.4	72.14	0	1
1	51	162	59	420	27.1	5.3	67.38	0	0.8
1	47	166	67	380	24.2	4.3	48.62	1	0.6
2	44	162	58	400	26	4.5	21.25	0	1
2	41	162	60	500	24	3.9	28.72	0	0.8
2	53	162	63	300	27.5	5.2	22.64	1	0.6
2	44	167	62	360	23	4.3	30.38	0	0.8
2	56	150	50	500	22.5	4.7	24.13	0	0.6
2	52	161	47	460	28.1	5.2	20.51	1	0.4
2	54	153	65	420	23.5	4.7	38.85	0	0.6
2	57	159	58	400	26.2	5.5	42.16	1	0.4
2	54	158	61	360	21.3	4.6	34.36	1	0.6
2	57	160	71	380	29	5.4	67.03	0	0.8
2	43	159	62	300	25.5	5.6	60.63	1	0.6
2	53	160	70	480	30.8	4.6	44.37	0	0.8
2	60	155	62	400	24.9	5.6	58.82	1	0.6
2	57	167	65	350	29.6	4.2	26.93	0	0.8
2	52	156	49	300	27.6	4.3	29.99	0	0.6
2	43	159	59	360	22.9	4.8	28.56	1	0.4
2	52	165	70	400	33.4	6	22.77	0	0.6
2	51	162	56	380	28.6	5.8	34.82	0	0.8
2	53	160	98	420	27.6	5.5	50.17	1	0.6
